# Supplementary material for: Human CYP2C9 Metabolism of Organophosphorus Pesticides and Nerve Agent Surrogates
Source: J Xenobiot. 2025 Dec 19;16(1):1. doi: 10.3390/jox16010001 (PMC12821593; doi:10.3390/jox16010001)
Supplement: Supplementary file 1 [file jox-16-00001-s001.zip]

Archive with 1 entries (1 files):
- jox-3997819-supplementary.pdf
